# Supplementary material for: The Synergic Role of Actomyosin Architecture and Biased Detachment in Muscle Energetics: Insights in Cross Bridge Mechanism beyond the Lever-Arm Swing
Source: Int J Mol Sci. 2021 Jun 29;22(13):7037. doi: 10.3390/ijms22137037 (PMC8269045; doi:10.3390/ijms22137037)
Supplement: Supplementary file 1 [file ijms-22-07037-s001.zip]

Archive with 5 entries (4 files):
- ijms-1206537-supplementary/__MACOSX/
- ijms-1206537-supplementary/__MACOSX/._Marcuccietal_2021_SI_R3.docx
- ijms-1206537-supplementary/__MACOSX/._Supplementary movie S1.avi
- ijms-1206537-supplementary/Marcuccietal_2021_SI_R3.pdf
- ijms-1206537-supplementary/Supplementary movie S1.avi
